# Supplementary material for: A HER2 Tri-Specific NK Cell Engager Mediates Efficient Targeting of Human Ovarian Cancer
Source: Cancers (Basel). 2021 Aug 8;13(16):3994. doi: 10.3390/cancers13163994 (PMC8394622; doi:10.3390/cancers13163994)
Supplement: Supplementary file 1 [file cancers-13-03994-s001.zip]

Archive with 1 entries (1 files):
- cancers-1255886_supplementary.pdf
